# Supplementary material for: Microbiome Profiling by Illumina Sequencing of Combinatorial Sequence-Tagged PCR Products
Source: PLoS One. 2010 Oct 26;5(10):e15406. doi: 10.1371/journal.pone.0015406 (PMC2964327; doi:10.1371/journal.pone.0015406)
Supplement: Table S2 — Summary statistics on the distribution of sequence variation found in each of the OTUs. Given is the median, mean and maximum entropy (h) and the and values calculated as described in the text. (TXT) [file pone.0015406.s004.txt]

OTU	median(h)	mean(h)	max(h)	QZ	Z(max(h))
0	0.021	0.022	0.2	2.4	4.3
1	0.013	0.044	3.1	16.0	6.3
2	0.020	0.025	0.4	11.3	7.5
3	0.019	0.022	0.3	3.5	6.0
4	0.018	0.020	0.2	2.3	3.7
5	0.020	0.023	0.3	3.6	4.6
6	0.023	0.032	0.9	10.6	8.1
7	0.020	0.024	0.4	3.1	5.0
8	0.020	0.026	0.6	2.8	5.4
9	0.018	0.053	3.5	4.1	5.2
10	0.019	0.029	1.0	14.7	6.3
11	0.022	0.027	0.5	4.5	6.0
12	0.024	0.038	1.4	15.9	8.4
13	0.021	0.040	1.9	2.6	6.1
14	0.024	0.029	0.6	1.9	4.2
15	0.018	0.028	0.9	2.1	4.9
16	0.020	0.030	1.0	12.4	7.9
17	0.018	0.029	1.1	1.9	4.8
18	0.019	0.038	2.0	1.9	4.4
19	0.020	0.026	0.6	4.9	5.9
20	0.020	0.027	0.7	5.3	6.0
21	0.022	0.035	1.3	10.4	7.9
22	0.018	0.038	1.9	11.7	6.0
23	0.021	0.032	1.1	12.3	7.7
24	0.017	0.028	1.1	1.7	4.3
25	0.020	0.028	0.8	2.1	5.1
26	0.019	0.023	0.4	1.7	3.9
27	0.023	0.030	0.8	4.8	4.7
28	0.017	0.029	1.1	4.0	5.8
29	0.020	0.046	2.6	3.4	5.3
30	0.024	0.027	0.4	3.9	5.0
31	0.018	0.030	1.2	9.7	7.9
32	0.019	0.032	1.4	1.6	4.5
33	0.020	0.029	1.0	3.8	5.3
34	0.025	0.031	0.6	6.2	6.3
35	0.021	0.031	1.0	3.7	6.0
36	0.020	0.035	1.5	6.4	7.7
37	0.018	0.022	0.4	4.6	5.9
38	0.019	0.021	0.2	4.4	6.4
39	0.018	0.028	1.1	3.5	6.3
41	0.020	0.034	1.4	23.1	8.6
42	0.018	0.021	0.4	4.4	6.0
44	0.016	0.023	0.7	2.4	4.8
45	0.016	0.025	0.9	3.2	5.0
46	0.077	0.113	3.6	3.7	6.2
47	0.010	0.054	4.4	29.1	6.6
48	0.015	0.043	2.8	18.9	6.6
50	0.019	0.024	0.6	2.9	4.6
52	0.019	0.036	1.7	13.3	8.1
56	0.019	0.049	3.0	1.9	4.3
57	0.018	0.025	0.7	4.0	5.9
59	0.019	0.022	0.4	3.9	5.7
60	0.017	0.041	2.3	13.2	7.9
61	0.021	0.027	0.6	5.2	6.3
63	0.016	0.041	2.5	11.5	6.1
64	0.015	0.025	1.0	1.9	4.7
65	0.017	0.024	0.7	3.4	5.8
68	0.018	0.019	0.1	1.8	3.4
70	0.011	0.013	0.2	1.5	3.0
76	0.012	0.033	2.1	4.0	6.2
97	0.009	0.061	5.3	4.9	6.7
102	0.013	0.022	1.0	2.2	4.2
119	0.099	0.111	1.2	1.4	2.2
